# Supplementary material for: Formal recognition and classification of gene transfer agents as viriforms
Source: Virus Evol. 2022 Oct 15;8(2):veac100. doi: 10.1093/ve/veac100 (PMC9662315; doi:10.1093/ve/veac100)
Supplement: veac100_Supp [file veac100_supp.zip]

Archive with 2 entries (2 files):
- Supplementary_Data.zip
- Supplementary_Tables_S1_S6.pdf
